# Supplementary material for: A Novel Transposon Tn7709 Harbors Multidrug Resistance Genes in a Pathogenic Aeromonas media Strain QST31
Source: Microorganisms. 2024 Mar 13;12(3):572. doi: 10.3390/microorganisms12030572 (PMC10975346; doi:10.3390/microorganisms12030572)
Supplement: Supplementary file 1 [file microorganisms-12-00572-s001.zip]

Archive with 1 entries (1 files):
- microorganisms-2878904-supplementary.pdf
